# Supplementary material for: A pressure-resistant peripherally inserted central catheter is as useful as a central venous catheter for rapid fluid infusion: an in vitro study
Source: BMC Anesthesiol. 2022 Jul 4;22:205. doi: 10.1186/s12871-022-01738-x (PMC9252047; doi:10.1186/s12871-022-01738-x)
Supplement: Supplementary file 1 — Additional file 1. Changes in the in-line pressures after repeated measurements. [file 12871_2022_1738_MOESM1_ESM.xls]

## Sheet: Table 2
Additional file 1
Changes in the in-line pressures after repeated measurements.
	1st / 1st	2nd / 1st	3rd / 1st	4th / 1st
PICC	1	1.01 ± 0.02	1.02 ± 0.01	1.01 ± 0.01
CVC	1	1.01 ± 0.01	1.00 ± 0.01	1.01 ± 0.01
In 55-cm peripherally inserted central catheters (PICCs) and 20-cm central venous catheters (CVCs), in-line pressures were measured four times, and each value was divided by the first value. Data are shown as the average ± SEM. There were no significant differences between the in-line pressures at each measurement.
